# Supplementary material for: Knowledge Discovery in Databases of Proteomics by Systems Modeling in Translational Research on Pancreatic Cancer
Source: Proteomes. 2025 May 29;13(2):20. doi: 10.3390/proteomes13020020 (PMC12196815; doi:10.3390/proteomes13020020)
Supplement: Supplementary file 1 [file proteomes-13-00020-s001.zip]

Archive with 1 entries (1 files):
- proteomes-3606848-supplementary.pdf
